# Supplementary material for: CD4-independent use of the CCR5 receptor by sequential primary SIVsm isolates
Source: Retrovirology. 2007 Jul 23;4:50. doi: 10.1186/1742-4690-4-50 (PMC1950888; doi:10.1186/1742-4690-4-50)
Supplement: Additional file 1 — Table over features of the macaques and virus isolates used in this study. This table summarise disease progression of the macaques included in the study as well as the phenotypic characteristics of the virus isolates from the animals. [file 1742-4690-4-50-S1.xls]

## Sheet: Blad1
Additional file 1. Table over features of the macaques and virus isolates used in this study.
Monkey	Groupa	End of study		CD4 declined	Viral load	Virus isolation	Virus isolate	% CD4f	Phenotypes
		Diseaseb	Time (months)c	(%CD4/month)	mean 8-12 weeks PI	frequency (%) e	(months PI)		Coreceptor useg	Neutralizationh			CD4-independencei
					(RNA copies/ml plasma)					Phenotype	NT (%)	SD (%)
D24	P	sAIDS	12	-8.1	1.1 × 106	88	0.5	23	R5X6	Sensitive	80.9483	5.73	HIGH
							3	13	R5X6	Sensitive	57.4824	20.1983	LOW
							12	0.4	X4X6	Resistant	27.7948	10.3807	NO
D23	P	sAIDS	12	-7	9.5 × 105	88	0.5	29	R5X6BOB	Sensitive	39.8871	37.412	HIGH
							3	17	R5X6BOB	Sensitive	34.0642	3.25193	LOW
							12	4	R5X6BOB	Resistant	21.0096	8.2303	LOW
B174	P	sAIDS	15	-5.3	ND	100	0.5	35	R3R5X4X6BOB*	Sensitive	83.5989	7.18472	HIGH
							3	21	R5X6BOB	Resistant	-4.65574	23.5548	HIGH
							12	9	R5BOB	ND	ND	ND	HIGH
							15	7	R5X6BOB	Resistant	3.125	4.41942	HIGH
C73	P	sAIDS	18	-3.3	ND	83	0.5	26	R3R5X4X6BOB*	Sensitive	90.0517	8.92637	LOW
							3	21	R3R5X6BOB	Sensitive	83.5956	4.8446	LOW
							18	7	R3R5X4X6BOB	Resistant	5.7652	23.8667	HIGH
D26	P	sAIDS	18	-2.9	ND	89	0.5	28	R3R5X4X6	Sensitive	85.3797	6.02286	LOW
							4	14	R5X4X6	Sensitive	51.1282	3.40862	NO
							12	8	R5X6BOB	ND	ND	ND	LOW
							18	15	R5X6BOB	Resistant	-4	38.1058	LOW
C39	P	lymphoma. sAIDS	18	-2.6	7.0 × 104	58	0.5	23	R5BOB	Sensitive	96.0668	4.4459	HIGH
							3	26	R5	Sensitive	90.3333	0	LOW
							12	24	R5	ND	ND	ND	LOW
							18	7	R5BOB	Resistant	-12	21.6223	HIGH
C44	P	sAIDS	27	-0.7	4.6 × 106	93	0.5	39	R5X4X6BOB	Sensitive	97.6814	2.54429	LOW
							3	26	R3R5X4X6BOB*	Sensitive	95.8813	3.29929	HIGH
							12	25	R5BOB				LOW
							27	16	R5X6BOB	Resistant	-8	23.8638	LOW
C24	SP	none	38	-1	ND	100	0.5	46	R5X6BOB	Sensitive	96.9751	2.99518	HIGH
							3	23	R5X6BOB	Sensitive	49.1375	23.0239	LOW
							12	23	R5X6BOB	ND	ND	ND	LOW
							36	13	R5X6BOB	Resistant	-0.352113	0.497963	HIGH
C68	SP	none	53	-1	ND	91	0.5	34	R3R5X4X6BOB*	Sensitive	40.9289	3.48935	NO
							3	27	R3R5X4X6BOB*	Sensitive	47.9203	13.9896	HIGH
							30	18	R3R5X4X6BOB*	ND	ND	ND	HIGH
							53	9	R3R5X4X6BOB*	Resistant	7.55606	15.3226	LOW
B173	LTNP	none	39	-0.8	ND	31	0.5	26	R5X6	Sensitive	57.1569	28.1456	HIGH
							3	25	R5X6	Sensitive	74.065	11.113	HIGH
							39	18	R5	Resistant	24.7964	8.44689	LOW
C82	LTNP	none	35	-0.5	ND	72	0.5	32	R5	Sensitive	60.1124	12.2808	HIGH
							3	27	R5	Sensitive	69.491	7.68538	LOW
							35	17	R5	Resistant	16.8732	12.4573	LOW
C93	LTNP	none	50	-0.4	3.5 × 103	52	0.5	25	R5X6	Sensitive	57.3818	20.3831	HIGH
							4	22	R5	Sensitive	44.8333	23.8059	HIGH
							33	19	R5	Resistant	23.4921	11.2239	NO
D28	LTNP	none	39	0.5	1.6 × 103	50	0.5	20	R5X6	Sensitive	85.2194	0.407109	HIGH
							4	21	R5	Sensitive	68.6093	8.26367	LOW
							39	40	R5X6BOB	Sensitive	50.209	12.8878	HIGH
Footnotes:
a P, progressors; SP, slow progressors; LTNP, long-term non-progressors.
b symptoms at the end of study; sAIDS, simian AIDS.
c Animals were euthanized at the timepoint of development of sAIDS or if asymptomatic at the end of the study period, as indicated.
d CD4 decline was based on regression coefficients of linear regression analysis for CD4 values throughout infection.
e virus isolation frequency is based on results of virus isolations approximately every third months throughout the lifespan of each monkey.
f % CD4 cells out of the total lymphocyte population at the time of virus isolation.
g Coreceptor use was tested on the indicator cell lines GHOST(3) and U87.CD4 expressing CCR3, CCR5, CXCR4, CXCR6 or BOB/GPR15. * indicates use of an unknown coreceptor together with CD4 which was a conclusion from partial inhibition of infection by the CXCR4-antagonist AMD3100 on CXCR4-expressing cell lines . [31]
h Neutralization phenotype was tested with a known high-titre serum (H55:16) from a long-term non-progressor macaque at a 1:20 dilution in the GHOST(3) cell plaque reduction assay with a cut-off at 30% reduction of infectivity. Virus isolates were considered as neutralization resistant when inhibition was below 30% and neutralization sensitive when inhibition was above 30%. [30]. Neutralization (…
i CD4-independent-HIGH: virus production and/or syncytia induction was detected directly in NP-2/CCR5 cells. CD4-independent-LOW: infection was revealed only after cocultivation of infected NP-2/CCR5 cells with hPBMC.
ND not done.
